# Supplementary material for: The Association between Circulating Lipids and Female Infertility Risk: A Univariable and Multivariable Mendelian Randomization Analysis
Source: Nutrients. 2023 Jul 13;15(14):3130. doi: 10.3390/nu15143130 (PMC10384410; doi:10.3390/nu15143130)
Supplement: Supplementary file 1 [file nutrients-15-03130-s001.zip › Supplementary Tables.xls]

## Sheet: Table S1
Supplementary Table S1. Lipid association statistics from MVP for the effect of HDLC on female infertility in Univariate Mendelian randomization
SNP	effect_allele.exposure	other_allele.exposure	effect_allele.outcome	other_allele.outcome	chromosome	exposure	beta.exposure	se.exposure	pval.exposure	outcome	beta.outcome	se.outcome	pval.outcome
rs10189685	G	A	G	A	2	HDL cholesterol	0.02295	0.003453	3.001e-11	Female infertility	-0.0309	0.0212	0.1457
rs10195252	T	C	T	C	2	HDL cholesterol	-0.03051	0.003133	2.083e-22	Female infertility	0.0375	0.0196	0.0554204
rs103294	C	T	C	T	19	HDL cholesterol	-0.06325	0.003918	1.369e-58	Female infertility	-0.0177	0.0205	0.3899
rs10463352	G	A	G	A	5	HDL cholesterol	-0.01806	0.00327	3.36e-08	Female infertility	0.0155	0.019	0.4156
rs10479024	C	A	C	A	5	HDL cholesterol	-0.03756	0.006115	8.182e-10	Female infertility	-0.0621	0.0508	0.2223
rs10493037	A	G	A	G	1	HDL cholesterol	0.03788	0.004496	3.591e-17	Female infertility	0.0085	0.0275	0.757
rs10773000	G	T	G	T	12	HDL cholesterol	-0.0302	0.003272	2.748e-20	Female infertility	0.0293	0.0197	0.1377
rs10798619	A	G	A	G	1	HDL cholesterol	0.01935	0.003132	6.577e-10	Female infertility	0.0181	0.0189	0.3379
rs10846760	C	T	C	T	12	HDL cholesterol	-0.02737	0.003524	8.024e-15	Female infertility	-0.0215	0.0197	0.2763
rs10853981	G	A	G	A	19	HDL cholesterol	0.01786	0.003276	4.987e-08	Female infertility	0.0139	0.0212	0.5115
rs10874777	T	C	T	C	1	HDL cholesterol	0.02703	0.003271	1.42e-16	Female infertility	0.0278	0.0198	0.1601
rs1122080	G	A	G	A	5	HDL cholesterol	0.02658	0.003976	2.304e-11	Female infertility	0.0109	0.0287	0.702999
rs11255744	T	C	T	C	10	HDL cholesterol	-0.01981	0.003629	4.781e-08	Female infertility	-0.03	0.022	0.1728
rs11789603	C	T	C	T	9	HDL cholesterol	-0.04774	0.005496	3.746e-18	Female infertility	0.0198	0.0356	0.577301
rs11992311	C	T	C	T	8	HDL cholesterol	0.07051	0.007218	1.552e-22	Female infertility	0.0906	0.0581	0.1185
rs12060830	A	C	A	C	1	HDL cholesterol	-0.03536	0.005485	1.143e-10	Female infertility	0.0002	0.0386	0.9964
rs1219550	T	C	T	C	11	HDL cholesterol	0.02541	0.004107	6.138e-10	Female infertility	-0.0025	0.0221	0.9092
rs13133548	G	A	G	A	4	HDL cholesterol	0.01924	0.003083	4.354e-10	Female infertility	-0.0011	0.0188	0.9542
rs13306673	C	T	C	T	16	HDL cholesterol	0.08784	0.005406	2.56e-59	Female infertility	-0.0172	0.033	0.6016
rs13379043	T	C	T	C	14	HDL cholesterol	-0.01884	0.003413	3.404e-08	Female infertility	-0.0413	0.0235	0.0785398
rs1534696	C	A	C	A	7	HDL cholesterol	-0.01937	0.00333	6.024e-09	Female infertility	-0.0097	0.019	0.609101
rs1564013	A	G	A	G	11	HDL cholesterol	0.01985	0.003508	1.529e-08	Female infertility	0.0012	0.0197	0.9497
rs1651663	A	G	A	G	16	HDL cholesterol	0.02974	0.003536	4.03e-17	Female infertility	0.0193	0.0215	0.3691
rs1652507	T	C	T	C	6	HDL cholesterol	0.0353	0.004172	2.669e-17	Female infertility	-0.0274	0.0246	0.2652
rs1664781	G	A	G	A	5	HDL cholesterol	0.0191	0.00335	1.199e-08	Female infertility	-0.0346	0.0199	0.0816695
rs17145750	C	T	C	T	7	HDL cholesterol	-0.03533	0.004332	3.502e-16	Female infertility	0.0122	0.0264	0.6428
rs17173637	T	C	T	C	7	HDL cholesterol	0.02979	0.005406	3.585e-08	Female infertility	-0.0194	0.0268	0.4703
rs17281013	G	A	G	A	16	HDL cholesterol	0.05284	0.008021	4.485e-11	Female infertility	0.0579	0.0396	0.1432
rs1729409	A	G	A	G	11	HDL cholesterol	0.02555	0.003192	1.224e-15	Female infertility	0.0186	0.019	0.3269
rs1800961	C	T	C	T	20	HDL cholesterol	0.1431	0.00899	4.732e-57	Female infertility	0.0297	0.0453	0.5119
rs1913657	C	T	C	T	2	HDL cholesterol	0.04374	0.003245	2.16e-41	Female infertility	-0.0185	0.0195	0.3425
rs1917368	G	T	G	T	7	HDL cholesterol	0.02598	0.003157	1.904e-16	Female infertility	0.0119	0.0205	0.5615
rs2035580	T	G	T	G	3	HDL cholesterol	-0.01768	0.003228	4.306e-08	Female infertility	0.0178	0.0193	0.3563
rs2066716	C	T	C	T	9	HDL cholesterol	-0.05099	0.005575	5.942e-20	Female infertility	-0.0977	0.0402	0.015
rs2067819	G	A	G	A	3	HDL cholesterol	-0.02652	0.003746	1.464e-12	Female infertility	-0.0078	0.0212	0.7135
rs2068888	G	A	G	A	10	HDL cholesterol	-0.018	0.003094	5.95e-09	Female infertility	-0.0193	0.0188	0.3028
rs2243976	A	G	A	G	1	HDL cholesterol	0.02508	0.003237	9.446e-15	Female infertility	-0.0099	0.0206	0.6303
rs2290547	G	A	G	A	3	HDL cholesterol	0.02262	0.00408	2.971e-08	Female infertility	-0.0008	0.0222	0.9714
rs2297991	T	C	T	C	10	HDL cholesterol	0.03033	0.003359	1.733e-19	Female infertility	-0.0031	0.0198	0.8744
rs2302647	G	A	G	A	2	HDL cholesterol	-0.02823	0.003624	6.626e-15	Female infertility	0.0123	0.0224	0.584
rs2303361	T	C	T	C	7	HDL cholesterol	-0.02273	0.003647	4.617e-10	Female infertility	0.0439	0.0228	0.0540194
rs2336723	T	C	T	C	3	HDL cholesterol	0.0204	0.003143	8.642e-11	Female infertility	-0.0011	0.019	0.9556
rs2575876	G	A	G	A	9	HDL cholesterol	0.05971	0.003637	1.556e-60	Female infertility	0.0243	0.024	0.313
rs2642438	A	G	A	G	1	HDL cholesterol	-0.02246	0.00338	3.043e-11	Female infertility	0.0282	0.0208	0.1758
rs2652822	T	C	T	C	15	HDL cholesterol	-0.01844	0.003209	9.168e-09	Female infertility	-0.0107	0.0187	0.5659
rs2726112	A	G	A	G	7	HDL cholesterol	0.01853	0.003226	9.233e-09	Female infertility	-0.0115	0.0188	0.543
rs2806367	C	T	C	T	6	HDL cholesterol	0.02236	0.003808	4.336e-09	Female infertility	-0.0217	0.0269	0.4198
rs2820426	A	G	A	G	1	HDL cholesterol	0.02246	0.003227	3.424e-12	Female infertility	-0.0451	0.0192	0.0188799
rs2862954	T	C	T	C	10	HDL cholesterol	-0.01954	0.003079	2.236e-10	Female infertility	0.0045	0.0194	0.8147
rs2926718	C	A	C	A	8	HDL cholesterol	-0.03484	0.005153	1.373e-11	Female infertility	0.0215	0.0281	0.4444
rs2954026	T	G	T	G	8	HDL cholesterol	-0.04398	0.003332	9.071e-40	Female infertility	0.0256	0.0213	0.2291
rs2957873	G	A	G	A	11	HDL cholesterol	0.06094	0.004017	5.738e-52	Female infertility	-0.0249	0.0223	0.2637
rs34255979	C	T	C	T	19	HDL cholesterol	0.02833	0.004756	2.573e-09	Female infertility	0.0395	0.0398	0.3207
rs35853021	G	T	G	T	15	HDL cholesterol	-0.09562	0.003293	5.691e-185	Female infertility	-0.012	0.0191	0.5302
rs3751707	C	T	C	T	16	HDL cholesterol	-0.03755	0.006452	5.885e-09	Female infertility	0.01	0.0355	0.7776
rs3936510	G	T	G	T	5	HDL cholesterol	0.02904	0.003863	5.685e-14	Female infertility	-0.0151	0.0273	0.579301
rs395908	G	A	G	A	19	HDL cholesterol	-0.0261	0.004286	1.139e-09	Female infertility	-0.0076	0.035	0.827
rs4240624	G	A	G	A	8	HDL cholesterol	-0.0973	0.005432	1.094e-71	Female infertility	-0.0309	0.0283	0.2743
rs4705986	T	G	T	G	5	HDL cholesterol	-0.03696	0.006541	1.592e-08	Female infertility	-0.0235	0.042	0.5762
rs4804311	A	G	A	G	19	HDL cholesterol	-0.04422	0.00551	1.008e-15	Female infertility	-0.0211	0.0365	0.5636
rs4846913	C	A	C	A	1	HDL cholesterol	-0.04225	0.003144	3.744e-41	Female infertility	-0.0058	0.0188	0.757399
rs492571	T	C	T	C	15	HDL cholesterol	0.04954	0.007719	1.386e-10	Female infertility	-0.1136	0.0718	0.1137
rs4969182	T	C	T	C	17	HDL cholesterol	-0.03227	0.003114	3.691e-25	Female infertility	-0.0211	0.0193	0.2734
rs4983559	G	A	G	A	14	HDL cholesterol	0.02297	0.003163	3.816e-13	Female infertility	0.0042	0.0194	0.8295
rs5756968	C	T	C	T	22	HDL cholesterol	0.02058	0.003171	8.513e-11	Female infertility	-0.0198	0.0192	0.3019
rs6060278	T	C	T	C	20	HDL cholesterol	0.0239	0.003782	2.629e-10	Female infertility	0.059	0.0215	0.00598301
rs6065906	T	C	T	C	20	HDL cholesterol	0.0417	0.003961	6.687e-26	Female infertility	0.0115	0.0264	0.664401
rs668459	C	T	C	T	6	HDL cholesterol	-0.02052	0.003146	6.987e-11	Female infertility	0.0205	0.0188	0.2742
rs676210	G	A	G	A	2	HDL cholesterol	-0.05778	0.003762	3.295e-53	Female infertility	0.0095	0.0212	0.653699
rs686030	C	A	C	A	9	HDL cholesterol	-0.04168	0.004447	7.042e-21	Female infertility	0.0196	0.0292	0.5015
rs6971365	T	C	T	C	7	HDL cholesterol	0.02986	0.00346	6.281e-18	Female infertility	-0.0151	0.0205	0.463
rs73594581	G	A	G	A	16	HDL cholesterol	-0.07145	0.004739	2.43e-51	Female infertility	0.0203	0.0272	0.4562
rs737337	T	C	T	C	19	HDL cholesterol	0.0482	0.005664	1.762e-17	Female infertility	0.0051	0.0327	0.8758
rs74983646	G	A	G	A	8	HDL cholesterol	-0.1825	0.005149	1e-200	Female infertility	0.0077	0.0329	0.8158
rs7927401	C	T	C	T	11	HDL cholesterol	0.02151	0.00365	3.782e-09	Female infertility	0.0231	0.027	0.3915
rs7954144	A	G	A	G	12	HDL cholesterol	-0.02523	0.00312	6.171e-16	Female infertility	0.0159	0.0188	0.3994
rs8093249	A	G	A	G	18	HDL cholesterol	0.02651	0.004517	4.402e-09	Female infertility	-0.04	0.0318	0.2086
rs878825	T	C	T	C	22	HDL cholesterol	0.03433	0.003889	1.082e-18	Female infertility	0.0222	0.0203	0.2741
rs9461680	C	T	C	T	6	HDL cholesterol	0.02183	0.003939	3.007e-08	Female infertility	-0.0168	0.0216	0.4358
rs9861150	G	T	G	T	3	HDL cholesterol	0.02953	0.004035	2.52e-13	Female infertility	-0.0098	0.0238	0.6814
rs9989419	A	G	A	G	16	HDL cholesterol	-0.1382	0.003145	1e-200	Female infertility	-0.0001	0.0194	0.9951

## Sheet: Table S2
Supplementary Table S2. Lipid association statistics from MVP for the effect of LDLC on female infertility in Univariate Mendelian randomization
SNP	effect_allele.exposure	other_allele.exposure	effect_allele.outcome	other_allele.outcome	chromosome	exposure	beta.exposure	se.exposure	pval.exposure	outcome	beta.outcome	se.outcome	pval.outcome
rs10401969	T	C	T	C	19	LDL	0.08967	0.005736	4.669e-55	Female infertility	-0.0263	0.0383	0.4925
rs10455872	A	G	A	G	6	LDL	-0.08902	0.006005	1.062e-49	Female infertility	0.0355	0.0448	0.4279
rs10757272	C	T	C	T	9	LDL	0.01992	0.003108	1.479e-10	Female infertility	0.0348	0.019	0.0679
rs10893500	T	C	T	C	11	LDL	-0.03757	0.004501	7.051e-17	Female infertility	0.0161	0.0241	0.5046
rs10947332	G	A	G	A	6	LDL	-0.03718	0.004767	6.16e-15	Female infertility	-0.031	0.0389	0.4253
rs11591147	G	T	G	T	1	LDL	0.3923	0.01219	1e-200	Female infertility	0.04	0.0503	0.4258
rs1168041	T	C	T	C	1	LDL	-0.024	0.003483	5.642e-12	Female infertility	-0.0064	0.0213	0.7641
rs11699044	C	T	C	T	20	LDL	0.03047	0.004953	7.714e-10	Female infertility	0.0196	0.0352	0.578801
rs117791490	C	T	C	T	6	LDL	-0.1125	0.01167	5.377e-22	Female infertility	-0.03	0.089	0.7358
rs11870935	G	A	G	A	17	LDL	0.01906	0.003103	8.156e-10	Female infertility	-0.0286	0.0188	0.1276
rs12208357	C	T	C	T	6	LDL	-0.04376	0.005866	8.716e-14	Female infertility	-0.0503	0.0408	0.2181
rs12464355	A	G	A	G	2	LDL	0.03962	0.005285	6.56e-14	Female infertility	-0.0244	0.0349	0.4857
rs1260326	T	C	T	C	2	LDL	0.02406	0.003091	7.072e-15	Female infertility	0.027	0.0197	0.1703
rs12670286	G	T	G	T	7	LDL	-0.03017	0.004094	1.699e-13	Female infertility	0.0122	0.0233	0.601501
rs13068313	G	A	G	A	3	LDL	0.02431	0.003616	1.79e-11	Female infertility	0.0337	0.022	0.1256
rs16841888	C	T	C	T	2	LDL	0.04576	0.007026	7.397e-11	Female infertility	-0.0473	0.0455	0.2987
rs17050272	G	A	G	A	2	LDL	0.02237	0.003096	5.078e-13	Female infertility	-0.0095	0.0189	0.617
rs1801689	A	C	A	C	17	LDL	-0.09201	0.00867	2.656e-26	Female infertility	-0.0085	0.0957	0.9293
rs2000999	G	A	G	A	16	LDL	-0.04711	0.003804	3.27e-35	Female infertility	0.0183	0.0238	0.4434
rs2218260	T	C	T	C	15	LDL	-0.01979	0.003348	3.399e-09	Female infertility	0.0157	0.019	0.4089
rs2244608	A	G	A	G	12	LDL	-0.03269	0.003292	3.087e-23	Female infertility	-0.0237	0.0194	0.2218
rs2288595	C	T	C	T	17	LDL	0.03239	0.005423	2.351e-09	Female infertility	-0.059	0.0342	0.0847501
rs2419604	A	G	A	G	10	LDL	0.0255	0.003437	1.192e-13	Female infertility	-0.0032	0.0201	0.8749
rs2495477	A	G	A	G	1	LDL	0.05061	0.003361	3.258e-51	Female infertility	-0.0109	0.0189	0.5634
rs2642438	A	G	A	G	1	LDL	-0.02318	0.003347	4.372e-12	Female infertility	0.0282	0.0208	0.1758
rs2708699	T	C	T	C	4	LDL	0.02293	0.003173	4.927e-13	Female infertility	-0.0335	0.0188	0.0743892
rs2745865	T	C	T	C	20	LDL	0.03417	0.004223	5.923e-16	Female infertility	0.0198	0.0294	0.500299
rs2853926	A	G	A	G	6	LDL	-0.01885	0.003399	2.929e-08	Female infertility	0.0004	0.0259	0.9885
rs28899170	C	A	C	A	2	LDL	0.01933	0.003333	6.655e-09	Female infertility	-0.0148	0.0197	0.4515
rs2965157	T	C	T	C	19	LDL	0.1545	0.009286	3.703e-62	Female infertility	0.0623	0.0477	0.1916
rs314253	T	C	T	C	17	LDL	0.02172	0.003206	1.247e-11	Female infertility	0.0307	0.0192	0.1098
rs35431118	C	T	C	T	1	LDL	0.01793	0.003074	5.462e-09	Female infertility	0.0158	0.0188	0.4009
rs3742318	T	C	T	C	13	LDL	0.02299	0.003897	3.628e-09	Female infertility	-0.0047	0.0267	0.8596
rs3758413	T	C	T	C	10	LDL	-0.02158	0.003073	2.199e-12	Female infertility	-0.0013	0.0191	0.9441
rs4129767	G	A	G	A	17	LDL	-0.01776	0.003047	5.6e-09	Female infertility	-0.0196	0.0193	0.3091
rs4299376	G	T	G	T	2	LDL	0.05835	0.003281	1.035e-70	Female infertility	-0.0127	0.0228	0.577301
rs4418728	G	T	G	T	10	LDL	0.01802	0.003067	4.214e-09	Female infertility	-0.019	0.0188	0.31
rs4704825	A	G	A	G	5	LDL	-0.02513	0.003205	4.511e-15	Female infertility	-0.0388	0.02	0.0522697
rs4722551	T	C	T	C	7	LDL	-0.03101	0.004117	5.015e-14	Female infertility	-0.0194	0.023	0.3993
rs532436	G	A	G	A	9	LDL	-0.07278	0.00384	4.856e-80	Female infertility	-0.0643	0.0234	0.00603407
rs548145	T	C	T	C	2	LDL	-0.1151	0.003902	9.853e-191	Female infertility	-0.0036	0.0242	0.8829
rs6016373	A	G	A	G	20	LDL	0.02328	0.00313	1.014e-13	Female infertility	0.029	0.0196	0.1389
rs6413504	A	G	A	G	19	LDL	-0.02653	0.003068	5.229e-18	Female infertility	0.0066	0.0187	0.723601
rs6511720	G	T	G	T	19	LDL	0.1619	0.004704	1e-200	Female infertility	0.0243	0.0309	0.4319
rs653178	C	T	C	T	12	LDL	-0.02494	0.00304	2.358e-16	Female infertility	-0.0111	0.019	0.5598
rs6547409	C	T	C	T	2	LDL	0.1105	0.007367	7.512e-51	Female infertility	0.0375	0.0351	0.2853
rs6727524	C	A	C	A	2	LDL	-0.02138	0.003907	4.474e-08	Female infertility	0.0013	0.0266	0.9624
rs6920309	C	T	C	T	6	LDL	0.01805	0.00312	7.303e-09	Female infertility	-0.0337	0.0189	0.0750602
rs7078864	A	C	A	C	10	LDL	-0.02259	0.003066	1.729e-13	Female infertility	-0.0093	0.0191	0.6275
rs7254892	G	A	G	A	19	LDL	0.362	0.008516	1e-200	Female infertility	0.0296	0.0646	0.6466
rs7255743	G	A	G	A	19	LDL	0.1283	0.01162	2.456e-28	Female infertility	0.0939	0.0588	0.1104
rs72654432	A	G	A	G	2	LDL	0.1063	0.01111	1.112e-21	Female infertility	-0.0056	0.0508	0.9118
rs737338	C	T	C	T	19	LDL	0.04945	0.007746	1.729e-10	Female infertility	-0.0037	0.0385	0.9245
rs7528419	A	G	A	G	1	LDL	0.1576	0.003675	1e-200	Female infertility	0.0166	0.0229	0.4683
rs7566220	A	G	A	G	2	LDL	0.02827	0.003497	6.255e-16	Female infertility	-0.0352	0.0209	0.0927406
rs77301115	G	A	G	A	19	LDL	-0.1439	0.01012	7.357e-46	Female infertility	-0.0336	0.0632	0.5946
rs80215559	T	C	T	C	6	LDL	0.05488	0.006272	2.146e-18	Female infertility	-0.0092	0.0483	0.8496
rs9297994	G	A	G	A	8	LDL	0.02742	0.003264	4.419e-17	Female infertility	0.0208	0.0194	0.2835
rs9376090	T	C	T	C	6	LDL	0.03031	0.003503	5.059e-18	Female infertility	0.0242	0.0199	0.2241
rs9646133	G	T	G	T	14	LDL	0.02037	0.0033	6.743e-10	Female infertility	0.0518	0.0216	0.0163399
rs979746	A	C	A	C	17	LDL	0.02072	0.003741	3.028e-08	Female infertility	-0.0444	0.0229	0.0524699

## Sheet: Table S3
Supplementary Table S3. Lipid association statistics from MVP for the effect of TC on female infertility in Univariate Mendelian randomization
SNP	effect_allele.exposure	other_allele.exposure	effect_allele.outcome	other_allele.outcome	chromosome	exposure	beta.exposure	se.exposure	pval.exposure	outcome	beta.outcome	se.outcome	pval.outcome
rs10263252	G	A	G	A	7	TC	0.02562	0.003872	3.726e-11	Female infertility	-0.0132	0.0214	0.539
rs10455872	A	G	A	G	6	TC	-0.07565	0.006001	2.016e-36	Female infertility	0.0355	0.0448	0.4279
rs10468017	C	T	C	T	15	TC	-0.05716	0.003368	1.394e-64	Female infertility	-0.0201	0.0198	0.3115
rs10757272	C	T	C	T	9	TC	0.01869	0.003106	1.77e-09	Female infertility	0.0348	0.019	0.0679
rs10893500	T	C	T	C	11	TC	-0.03582	0.004497	1.65e-15	Female infertility	0.0161	0.0241	0.5046
rs11207981	C	A	C	A	1	TC	-0.05804	0.00323	3.892e-72	Female infertility	0.0175	0.0213	0.4132
rs11591147	G	T	G	T	1	TC	0.3235	0.01218	3.354e-155	Female infertility	0.04	0.0503	0.4258
rs11595267	T	C	T	C	10	TC	-0.01969	0.003559	3.144e-08	Female infertility	0.0001	0.0222	0.9967
rs11700250	C	T	C	T	20	TC	0.02988	0.004265	2.451e-12	Female infertility	0.0272	0.0328	0.4071
rs117791490	C	T	C	T	6	TC	-0.09062	0.01166	7.818e-15	Female infertility	-0.03	0.089	0.7358
rs11789603	C	T	C	T	9	TC	-0.03389	0.005438	4.572e-10	Female infertility	0.0198	0.0356	0.577301
rs12208357	C	T	C	T	6	TC	-0.04653	0.005861	2.032e-15	Female infertility	-0.0503	0.0408	0.2181
rs12464355	A	G	A	G	2	TC	0.0351	0.005282	3.024e-11	Female infertility	-0.0244	0.0349	0.4857
rs1260326	T	C	T	C	2	TC	0.07307	0.003085	7.999e-124	Female infertility	0.027	0.0197	0.1703
rs12740374	G	T	G	T	1	TC	0.1351	0.00367	1e-200	Female infertility	0.0166	0.0229	0.4677
rs13137873	C	T	C	T	4	TC	-0.02772	0.003729	1.056e-13	Female infertility	-0.016	0.0211	0.4494
rs1473886	G	T	G	T	2	TC	0.02188	0.003078	1.172e-12	Female infertility	-0.0034	0.019	0.856
rs17050272	G	A	G	A	2	TC	0.01965	0.003094	2.154e-10	Female infertility	-0.0095	0.0189	0.617
rs17231506	C	T	C	T	16	TC	-0.05609	0.00328	1.621e-65	Female infertility	-0.0032	0.0209	0.8791
rs17561950	G	A	G	A	17	TC	-0.01942	0.003142	6.467e-10	Female infertility	-0.0212	0.0193	0.2707
rs17725246	T	C	T	C	7	TC	-0.02962	0.004016	1.666e-13	Female infertility	-0.0319	0.02	0.1115
rs1871047	A	G	A	G	19	TC	0.02445	0.003129	5.546e-15	Female infertility	-0.0177	0.0193	0.3593
rs2000999	G	A	G	A	16	TC	-0.04455	0.003802	1.057e-31	Female infertility	0.0183	0.0238	0.4434
rs2068888	G	A	G	A	10	TC	0.0243	0.003061	2.039e-15	Female infertility	-0.0193	0.0188	0.3028
rs2111485	A	G	A	G	2	TC	0.01769	0.003113	1.338e-08	Female infertility	0.0108	0.0191	0.569399
rs2244608	A	G	A	G	12	TC	-0.03449	0.003289	1.013e-25	Female infertility	-0.0237	0.0194	0.2218
rs2247056	T	C	T	C	6	TC	-0.03425	0.003479	7.309e-23	Female infertility	-0.0649	0.0239	0.00657098
rs2419604	A	G	A	G	10	TC	0.01989	0.003434	6.915e-09	Female infertility	-0.0032	0.0201	0.8749
rs2495477	A	G	A	G	1	TC	0.03965	0.003359	3.798e-32	Female infertility	-0.0109	0.0189	0.5634
rs2575876	G	A	G	A	9	TC	0.0389	0.003598	3.066e-27	Female infertility	0.0243	0.024	0.313
rs2602376	C	T	C	T	2	TC	0.02266	0.003374	1.878e-11	Female infertility	-0.0227	0.0199	0.253
rs2642438	A	G	A	G	1	TC	-0.01925	0.003345	1e-200	Female infertility	0.0282	0.0208	0.1758
rs2708699	T	C	T	C	4	TC	0.02979	0.00317	5.666e-21	Female infertility	-0.0335	0.0188	0.0743892
rs3110454	C	T	C	T	17	TC	0.02003	0.003264	8.51e-10	Female infertility	0.0092	0.019	0.628001
rs34255979	C	T	C	T	19	TC	0.02771	0.004705	3.909e-09	Female infertility	0.0395	0.0398	0.3207
rs34958196	G	A	G	A	7	TC	0.02901	0.004617	3.324e-10	Female infertility	-0.0031	0.0281	0.9117
rs34972471	G	A	G	A	11	TC	-0.02219	0.003583	5.96e-10	Female infertility	-0.0262	0.0226	0.2468
rs4299376	G	T	G	T	2	TC	0.05159	0.003279	9.237e-56	Female infertility	-0.0127	0.0228	0.577301
rs4639414	A	G	A	G	7	TC	-0.02944	0.00385	2.081e-14	Female infertility	0.016	0.0221	0.4706
rs4704825	A	G	A	G	5	TC	-0.03802	0.003201	1.613e-32	Female infertility	-0.0388	0.02	0.0522697
rs4821116	C	T	C	T	22	TC	0.0251	0.003917	1.484e-10	Female infertility	0.0168	0.0206	0.4157
rs4883203	A	G	A	G	12	TC	-0.02827	0.004298	4.753e-11	Female infertility	-0.0237	0.0263	0.3681
rs532436	G	A	G	A	9	TC	-0.06893	0.003837	4.136e-72	Female infertility	-0.0643	0.0234	0.00603407
rs548145	T	C	T	C	2	TC	-0.1002	0.003901	2.069e-145	Female infertility	-0.0036	0.0242	0.8829
rs56268840	C	T	C	T	3	TC	0.02662	0.003488	2.345e-14	Female infertility	0.0325	0.0216	0.1326
rs62059344	C	A	C	A	16	TC	0.02075	0.003632	1.116e-08	Female infertility	-0.0221	0.0201	0.2718
rs6413504	A	G	A	G	19	TC	-0.02079	0.003066	1.199e-11	Female infertility	0.0066	0.0187	0.723601
rs6502640	G	A	G	A	17	TC	-0.02132	0.003899	4.577e-08	Female infertility	0.0112	0.0268	0.675899
rs6511720	G	T	G	T	19	TC	0.1341	0.004703	1.646e-178	Female infertility	0.0243	0.0309	0.4319
rs6547409	C	T	C	T	2	TC	0.1063	0.007362	3.376e-47	Female infertility	0.0375	0.0351	0.2853
rs6748088	T	C	T	C	2	TC	0.03464	0.003416	3.637e-24	Female infertility	-0.0349	0.0209	0.0948004
rs72654432	A	G	A	G	2	TC	0.09065	0.01111	3.302e-16	Female infertility	-0.0056	0.0508	0.9118
rs7315453	T	C	T	C	12	TC	0.03639	0.005197	2.528e-12	Female infertility	-0.0659	0.0296	0.0262803
rs737338	C	T	C	T	19	TC	0.07378	0.007739	1.531e-21	Female infertility	-0.0037	0.0385	0.9245
rs761248	T	G	T	G	20	TC	0.01994	0.003396	4.308e-09	Female infertility	-0.008	0.0204	0.6965
rs7625947	T	C	T	C	3	TC	0.01956	0.003222	1.274e-09	Female infertility	-0.016	0.0192	0.4058
rs7631792	C	T	C	T	3	TC	0.01941	0.003122	5.114e-10	Female infertility	-0.0108	0.0192	0.5749
rs7903137	C	T	C	T	10	TC	-0.02599	0.003089	3.933e-17	Female infertility	-0.0066	0.0191	0.7284
rs8111069	A	C	A	C	19	TC	-0.02213	0.003278	1.487e-11	Female infertility	-0.0455	0.0193	0.0184599
rs9297994	G	A	G	A	8	TC	0.03554	0.00326	1.18e-27	Female infertility	0.0208	0.0194	0.2835
rs9854574	G	A	G	A	3	TC	0.03328	0.005591	2.65e-09	Female infertility	0.0153	0.0342	0.655
rs9947684	A	G	A	G	18	TC	-0.03478	0.003336	1.879e-25	Female infertility	-0.0082	0.0194	0.6708
rs9987289	A	G	A	G	8	TC	-0.05105	0.005377	2.227e-21	Female infertility	-0.0309	0.0283	0.2744

## Sheet: Table S4
Supplementary Table S4. Lipid association statistics from MVP for the effect of TG on female infertility in Univariate Mendelian randomization
SNP	effect_allele.exposure	other_allele.exposure	effect_allele.outcome	other_allele.outcome	chromosome	exposure	beta.exposure	se.exposure	pval.exposure	outcome	beta.outcome	se.outcome	pval.outcome
rs10188267	T	C	T	C	2	TG	0.01747	0.003115	2.05e-08	Female infertility	-0.0152	0.0191	0.4256
rs10853981	G	A	G	A	19	TG	-0.0222	0.003273	1.18e-11	Female infertility	0.0139	0.0212	0.5115
rs10880868	C	T	C	T	12	TG	-0.02297	0.0038	1.49e-09	Female infertility	-0.0048	0.0234	0.8379
rs10889353	A	C	A	C	1	TG	0.07242	0.003257	2.02e-109	Female infertility	-0.0172	0.0213	0.4212
rs11057830	G	A	G	A	12	TG	-0.03048	0.004361	2.77e-12	Female infertility	0.0172	0.0274	0.5299
rs112376176	C	T	C	T	6	TG	-0.05351	0.008948	2.24e-09	Female infertility	-0.0189	0.0596	0.7514
rs11671010	T	C	T	C	19	TG	-0.02558	0.004203	1.16e-09	Female infertility	-0.0156	0.0251	0.5336
rs11709077	G	A	G	A	3	TG	0.02947	0.004746	5.35e-10	Female infertility	-0.001	0.0249	0.967
rs11879589	G	A	G	A	19	TG	0.03789	0.005707	3.15e-11	Female infertility	0.0288	0.0336	0.3915
rs1206773	G	A	G	A	20	TG	0.02027	0.003609	1.94e-08	Female infertility	-0.0264	0.0233	0.2558
rs12332329	G	A	G	A	5	TG	0.01992	0.003533	1.73e-08	Female infertility	-0.0475	0.0203	0.0189802
rs12521454	T	C	T	C	5	TG	-0.02418	0.003535	7.85e-12	Female infertility	-0.0317	0.0218	0.1468
rs1260326	T	C	T	C	2	TG	0.1151	0.00311	1e-200	Female infertility	0.027	0.0197	0.1703
rs12609995	A	C	A	C	19	TG	0.02043	0.003526	6.93e-09	Female infertility	0.01	0.024	0.676299
rs12657266	C	T	C	T	5	TG	-0.03877	0.003178	3.25e-34	Female infertility	-0.0374	0.02	0.0614002
rs12814794	G	A	G	A	12	TG	0.02371	0.003749	2.57e-10	Female infertility	0.0153	0.0208	0.464
rs1482852	A	G	A	G	3	TG	0.02882	0.003248	7.11e-19	Female infertility	0.017	0.0199	0.3919
rs1534696	C	A	C	A	7	TG	0.01847	0.003326	2.8e-08	Female infertility	-0.0097	0.019	0.609101
rs1535	A	G	A	G	11	TG	-0.06259	0.003257	3.11e-82	Female infertility	-0.0165	0.019	0.387
rs1558860	A	C	A	C	11	TG	0.2326	0.006015	1e-200	Female infertility	0.0076	0.035	0.8285
rs1650527	C	T	C	T	5	TG	-0.02742	0.003647	5.61e-14	Female infertility	0.0242	0.0275	0.379
rs17145750	C	T	C	T	7	TG	0.1191	0.004315	1.73e-167	Female infertility	0.0122	0.0264	0.6428
rs17600346	T	C	T	C	3	TG	-0.05241	0.008125	1.12e-10	Female infertility	-0.0124	0.045	0.782899
rs1801689	A	C	A	C	17	TG	0.0771	0.008733	1.06e-18	Female infertility	-0.0085	0.0957	0.9293
rs1864163	G	A	G	A	16	TG	-0.02805	0.003506	1.24e-15	Female infertility	-0.0255	0.0233	0.273
rs1979277	G	A	G	A	17	TG	0.02	0.003315	1.59e-09	Female infertility	-0.0201	0.0198	0.31
rs2068888	G	A	G	A	10	TG	0.02995	0.00309	3.3e-22	Female infertility	-0.0193	0.0188	0.3028
rs2223745	G	A	G	A	20	TG	-0.01826	0.003123	5e-09	Female infertility	-0.0017	0.0188	0.93
rs2275355	C	T	C	T	1	TG	-0.01979	0.003438	8.56e-09	Female infertility	0.0102	0.0232	0.6608
rs2281719	C	T	C	T	1	TG	0.03812	0.003158	1.51e-33	Female infertility	-0.0116	0.0189	0.539299
rs2292369	A	G	A	G	8	TG	-0.02917	0.00319	6e-20	Female infertility	-0.0099	0.0211	0.639699
rs2298058	C	T	C	T	13	TG	-0.02769	0.00345	1.02e-15	Female infertility	-0.0132	0.0195	0.4975
rs2412847	G	A	G	A	15	TG	-0.05215	0.007812	2.47e-11	Female infertility	-0.0781	0.0537	0.1456
rs2602856	C	A	C	A	4	TG	-0.01869	0.003239	7.91e-09	Female infertility	-0.0358	0.0198	0.0709496
rs2723065	A	G	A	G	2	TG	0.02806	0.003247	5.69e-18	Female infertility	0.0233	0.0198	0.2391
rs2972144	A	G	A	G	2	TG	-0.04436	0.003216	2.91e-43	Female infertility	-0.0185	0.0195	0.3431
rs325	T	C	T	C	8	TG	0.2005	0.005036	1e-200	Female infertility	0.0115	0.0331	0.7274
rs35570672	T	C	T	C	8	TG	0.04019	0.003689	1.26e-27	Female infertility	0.016	0.0216	0.4596
rs3736147	G	A	G	A	8	TG	-0.01994	0.003465	8.71e-09	Female infertility	-0.0111	0.0212	0.6028
rs3760188	C	T	C	T	17	TG	0.0209	0.003195	6.14e-11	Female infertility	0.0005	0.0191	0.9789
rs3809114	G	A	G	A	12	TG	0.0199	0.003102	1.4e-10	Female infertility	0.0293	0.019	0.1229
rs3843935	C	T	C	T	9	TG	-0.01814	0.003187	1.26e-08	Female infertility	-0.0118	0.0196	0.5456
rs3936510	G	T	G	T	5	TG	-0.0386	0.003861	1.58e-23	Female infertility	-0.0151	0.0273	0.579301
rs4149056	T	C	T	C	12	TG	-0.03584	0.004219	1.97e-17	Female infertility	-0.0644	0.0235	0.006071
rs445925	G	A	G	A	19	TG	-0.1389	0.004968	8.51e-172	Female infertility	0.0221	0.036	0.5398
rs4705986	T	G	T	G	5	TG	0.03648	0.00653	2.31e-08	Female infertility	-0.0235	0.042	0.5762
rs4794036	A	G	A	G	17	TG	0.0223	0.003128	1.01e-12	Female infertility	-0.0189	0.0188	0.3139
rs4804311	A	G	A	G	19	TG	0.05088	0.005493	1.99e-20	Female infertility	-0.0211	0.0365	0.5636
rs4969187	T	C	T	C	17	TG	0.02269	0.003263	3.56e-12	Female infertility	-0.0088	0.0202	0.661301
rs58542926	C	T	C	T	19	TG	0.09203	0.005837	5.67e-56	Female infertility	-0.017	0.0381	0.6552
rs593979	T	C	T	C	5	TG	0.0188	0.003316	1.44e-08	Female infertility	-0.0002	0.019	0.993
rs6065904	G	A	G	A	20	TG	-0.03683	0.003883	2.43e-21	Female infertility	0.0011	0.0226	0.9605
rs61061846	G	A	G	A	7	TG	-0.02274	0.003429	3.32e-11	Female infertility	-0.0024	0.0205	0.9056
rs6124245	T	C	T	C	20	TG	0.02106	0.003396	5.58e-10	Female infertility	0.0265	0.0207	0.1995
rs628751	C	A	C	A	6	TG	0.02383	0.003082	1.06e-14	Female infertility	0.0202	0.0188	0.2831
rs6457374	C	T	C	T	6	TG	-0.04003	0.003513	4.52e-30	Female infertility	-0.0648	0.0238	0.00643502
rs676210	G	A	G	A	2	TG	0.06475	0.003755	1.38e-66	Female infertility	0.0095	0.0212	0.653699
rs6847980	G	T	G	T	4	TG	-0.03026	0.003237	8.99e-21	Female infertility	-0.0345	0.0204	0.0904191
rs6923947	G	A	G	A	6	TG	0.01973	0.00327	1.61e-09	Female infertility	-0.0074	0.0189	0.6957
rs7120118	T	C	T	C	11	TG	0.02977	0.003366	9.26e-19	Female infertility	0.0092	0.0199	0.6438
rs7215180	A	G	A	G	17	TG	-0.02147	0.003808	1.72e-08	Female infertility	0.0032	0.0217	0.8822
rs727428	T	C	T	C	17	TG	0.021	0.003213	6.32e-11	Female infertility	0.0153	0.0193	0.4284
rs77101426	G	A	G	A	2	TG	0.03689	0.006128	1.75e-09	Female infertility	0.0518	0.0514	0.3144
rs8107967	A	G	A	G	19	TG	0.01837	0.003177	7.43e-09	Female infertility	0.0032	0.0188	0.8636
rs9297994	G	A	G	A	8	TG	0.02176	0.003294	3.93e-11	Female infertility	0.0208	0.0194	0.2835
rs9505097	C	T	C	T	6	TG	0.02206	0.003982	3.03e-08	Female infertility	-0.0109	0.0221	0.623799
rs9568431	A	G	A	G	13	TG	-0.0281	0.004867	7.78e-09	Female infertility	0.0087	0.0281	0.755899
rs973579	A	G	A	G	19	TG	-0.01913	0.003092	6.11e-10	Female infertility	-0.0328	0.0191	0.0864092

## Sheet: Table S5
Supplementary Table S5. Lipid association statistics from GLGC for the effect of HDLC on female infertility in Univariate Mendelian randomization
SNP	effect_allele.exposure	other_allele.exposure	effect_allele.outcome	other_allele.outcome	chromosome	exposure	beta.exposure	se.exposure	pval.exposure	outcome	beta.outcome	se.outcome	pval.outcome
rs10019888	G	A	G	A	4	HDL cholesterol	-0.027	0.0046	4.90095e-08	Female infertility	-0.0161	0.0275	0.5583
rs10087900	A	G	A	G	8	HDL cholesterol	-0.0231	0.0036	2.174e-09	Female infertility	-0.0221	0.0194	0.2548
rs102275	C	T	C	T	11	HDL cholesterol	-0.0391	0.0035	6.40472e-28	Female infertility	0.0181	0.019	0.3414
rs103294	T	C	T	C	19	HDL cholesterol	0.0523	0.0044	3.99485e-30	Female infertility	0.0177	0.0205	0.3899
rs10468017	T	C	T	C	15	HDL cholesterol	0.1179	0.0038	1.2106e-188	Female infertility	0.0201	0.0198	0.3115
rs10808546	T	C	T	C	8	HDL cholesterol	0.0409	0.0034	4.10582e-30	Female infertility	-0.0133	0.0189	0.4802
rs11045163	G	A	G	A	12	HDL cholesterol	0.0217	0.0035	3.19602e-09	Female infertility	-0.0038	0.0192	0.8431
rs11765979	C	A	C	A	7	HDL cholesterol	0.0412	0.0048	3.111e-17	Female infertility	-0.0053	0.0188	0.7795
rs11789603	T	C	T	C	9	HDL cholesterol	0.06	0.006	3.69488e-21	Female infertility	-0.0198	0.0356	0.577301
rs12133576	G	A	G	A	1	HDL cholesterol	-0.0243	0.0035	6.15035e-11	Female infertility	-0.0282	0.0197	0.1532
rs12145743	G	T	G	T	1	HDL cholesterol	0.0203	0.0036	1.80302e-08	Female infertility	0.0039	0.0198	0.8445
rs12412743	T	C	T	C	10	HDL cholesterol	-0.0291	0.0045	1.30701e-09	Female infertility	-0.0113	0.0258	0.6609
rs12740374	T	G	T	G	1	HDL cholesterol	0.0343	0.0041	1.68694e-15	Female infertility	-0.0166	0.0229	0.4677
rs12748152	T	C	T	C	1	HDL cholesterol	-0.0506	0.0062	9.73644e-16	Female infertility	-0.0517	0.0352	0.1418
rs12801636	A	G	A	G	11	HDL cholesterol	0.0235	0.0042	3.14702e-08	Female infertility	0.0042	0.0233	0.8585
rs13099479	A	G	A	G	3	HDL cholesterol	0.036	0.0062	1.81899e-08	Female infertility	-0.0162	0.0353	0.6469
rs13702	C	T	C	T	8	HDL cholesterol	0.1058	0.0038	1.27938e-160	Female infertility	-0.0243	0.0214	0.2568
rs1689797	A	C	A	C	1	HDL cholesterol	-0.0358	0.0036	2.85167e-21	Female infertility	0.0067	0.0208	0.7457
rs16942887	A	G	A	G	16	HDL cholesterol	0.0831	0.0051	8.28133e-54	Female infertility	-0.0213	0.0261	0.4152
rs16965220	A	C	A	C	16	HDL cholesterol	0.0219	0.0037	7.90897e-09	Female infertility	-0.0148	0.0207	0.4739
rs17145738	T	C	T	C	7	HDL cholesterol	0.0408	0.0053	4.95222e-13	Female infertility	-0.005	0.0281	0.8599
rs17173637	C	T	C	T	7	HDL cholesterol	-0.0363	0.0057	1.89898e-08	Female infertility	0.0194	0.0268	0.4703
rs181360	G	T	G	T	22	HDL cholesterol	-0.0376	0.0042	9.23847e-18	Female infertility	-0.023	0.0202	0.2549
rs1866956	T	C	T	C	8	HDL cholesterol	0.0217	0.0037	7.96398e-10	Female infertility	-0.0031	0.0197	0.875
rs1877031	A	G	A	G	17	HDL cholesterol	0.0336	0.0036	1.20393e-19	Female infertility	0.0078	0.0202	0.7011
rs1883025	T	C	T	C	9	HDL cholesterol	-0.0698	0.0041	1.49589e-65	Female infertility	-0.0233	0.0238	0.3272
rs1936800	T	C	T	C	6	HDL cholesterol	-0.02	0.0034	3.05499e-10	Female infertility	-0.0057	0.0188	0.7616
rs1980493	C	T	C	T	6	HDL cholesterol	-0.0318	0.0048	3.764e-10	Female infertility	0.0155	0.0288	0.5905
rs2066714	C	T	C	T	9	HDL cholesterol	0.0453	0.0071	7.25805e-10	Female infertility	-0.0255	0.0321	0.4272
rs2241210	G	A	G	A	12	HDL cholesterol	0.0332	0.0035	2.48886e-20	Female infertility	-0.0159	0.0188	0.3984
rs2241770	C	T	C	T	16	HDL cholesterol	-0.0989	0.0057	6.78422e-60	Female infertility	0.0271	0.0305	0.3739
rs2250802	A	G	A	G	10	HDL cholesterol	-0.034	0.0038	2.02209e-17	Female infertility	0.0028	0.0201	0.8889
rs2278236	A	G	A	G	19	HDL cholesterol	0.0331	0.0035	3.18493e-18	Female infertility	0.002	0.0189	0.916
rs2290547	A	G	A	G	3	HDL cholesterol	-0.0297	0.0046	3.69003e-09	Female infertility	0.0008	0.0222	0.9714
rs2454722	G	A	G	A	12	HDL cholesterol	0.0351	0.0044	3.30826e-14	Female infertility	0.0307	0.0251	0.2212
rs2602836	G	A	G	A	4	HDL cholesterol	-0.0192	0.0034	4.96398e-08	Female infertility	0.0364	0.0188	0.0535402
rs2642438	G	A	G	A	1	HDL cholesterol	0.0303	0.0039	7.78037e-14	Female infertility	-0.0282	0.0208	0.1758
rs3741414	T	C	T	C	12	HDL cholesterol	0.0296	0.004	6.09537e-14	Female infertility	-0.0409	0.0223	0.0667006
rs3847502	A	C	A	C	11	HDL cholesterol	0.048	0.0036	3.30598e-38	Female infertility	-0.0113	0.0199	0.5697
rs3861397	G	A	G	A	6	HDL cholesterol	-0.024	0.0036	8.4004e-11	Female infertility	0.0334	0.0191	0.0796893
rs4142995	T	G	T	G	7	HDL cholesterol	-0.0263	0.0037	9.36483e-12	Female infertility	-0.0112	0.0205	0.5852
rs4148005	G	T	G	T	17	HDL cholesterol	-0.0283	0.0036	5.74249e-14	Female infertility	-0.0219	0.0205	0.2865
rs4240624	A	G	A	G	8	HDL cholesterol	0.0818	0.0058	1.32312e-45	Female infertility	0.0309	0.0283	0.2743
rs424346	T	C	T	C	15	HDL cholesterol	0.0679	0.0113	4.84005e-08	Female infertility	-0.0186	0.0498	0.708699
rs4379922	C	T	C	T	12	HDL cholesterol	0.0247	0.0036	9.55873e-12	Female infertility	0.0093	0.0196	0.6346
rs4465830	G	A	G	A	20	HDL cholesterol	-0.0597	0.0044	5.17488e-40	Female infertility	-0.0077	0.0264	0.770201
rs4650994	A	G	A	G	1	HDL cholesterol	-0.021	0.0034	6.69607e-09	Female infertility	-0.0196	0.0189	0.2998
rs4846914	A	G	A	G	1	HDL cholesterol	0.0479	0.0034	3.51318e-41	Female infertility	0.0059	0.0188	0.752899
rs4917014	G	T	G	T	7	HDL cholesterol	0.0222	0.0036	1.02601e-08	Female infertility	-0.0144	0.0204	0.4791
rs492571	C	T	C	T	15	HDL cholesterol	-0.0663	0.009	1.26503e-12	Female infertility	0.1136	0.0718	0.1137
rs4939883	C	T	C	T	18	HDL cholesterol	0.0799	0.0045	1.79597e-66	Female infertility	0.0398	0.0247	0.1064
rs4969178	G	A	G	A	17	HDL cholesterol	0.0263	0.0035	1.53215e-12	Female infertility	0.0098	0.0197	0.6181
rs4983559	A	G	A	G	14	HDL cholesterol	-0.0197	0.0036	9.56511e-09	Female infertility	-0.0042	0.0194	0.8295
rs499974	A	C	A	C	11	HDL cholesterol	-0.0263	0.0044	1.12001e-08	Female infertility	0.0049	0.0224	0.8267
rs6031587	T	C	T	C	20	HDL cholesterol	-0.0488	0.0074	1.91902e-09	Female infertility	0.0076	0.0365	0.8347
rs633695	G	A	G	A	15	HDL cholesterol	0.0885	0.0054	7.81988e-58	Female infertility	0.0225	0.0204	0.271
rs6450176	A	G	A	G	5	HDL cholesterol	-0.0254	0.0039	6.87496e-10	Female infertility	0.0318	0.0218	0.1453
rs676210	A	G	A	G	2	HDL cholesterol	0.066	0.004	2.34477e-54	Female infertility	-0.0095	0.0212	0.653699
rs6805251	C	T	C	T	3	HDL cholesterol	-0.02	0.0035	1.33199e-08	Female infertility	0.0196	0.0192	0.3067
rs686030	A	C	A	C	9	HDL cholesterol	0.055	0.0049	4.2924e-27	Female infertility	-0.0196	0.0292	0.5015
rs702485	G	A	G	A	7	HDL cholesterol	0.0243	0.0034	6.4506e-12	Female infertility	-0.0114	0.0188	0.5452
rs7306660	A	G	A	G	12	HDL cholesterol	-0.0345	0.0036	3.34118e-19	Female infertility	-0.0086	0.0201	0.6709
rs731839	A	G	A	G	19	HDL cholesterol	0.022	0.0037	3.44096e-09	Female infertility	-0.0224	0.0197	0.256
rs737337	C	T	C	T	19	HDL cholesterol	-0.0565	0.0061	4.56352e-17	Female infertility	-0.0051	0.0327	0.8758
rs838876	G	A	G	A	12	HDL cholesterol	-0.0493	0.0039	7.32487e-33	Female infertility	0.0169	0.0191	0.3768
rs9457931	G	A	G	A	6	HDL cholesterol	-0.0552	0.0073	7.29625e-13	Female infertility	-0.0365	0.0291	0.2098
rs970548	C	A	C	A	10	HDL cholesterol	0.0258	0.0039	1.706e-10	Female infertility	0.0125	0.0208	0.5461
rs9989419	G	A	G	A	16	HDL cholesterol	0.1473	0.0036	1e-200	Female infertility	0.0001	0.0194	0.9951

## Sheet: Table S6 
Supplementary Table S6. Lipid association statistics from GLGC for the effect of LDLC on female infertility in Univariate Mendelian randomization
SNP	effect_allele.exposure	other_allele.exposure	effect_allele.outcome	other_allele.outcome	chromosome	exposure	beta.exposure	se.exposure	pval.exposure	outcome	beta.outcome	se.outcome	pval.outcome
rs10490626	A	G	A	G	2	LDL cholesterol	-0.0508	0.0069	1.7e-12	Female infertility	0.0142	0.0361	0.6943
rs10832962	T	C	T	C	11	LDL cholesterol	0.032	0.004	6.62e-14	Female infertility	-0.0315	0.0193	0.1027
rs10893499	A	G	A	G	11	LDL cholesterol	0.0521	0.0053	3.86e-21	Female infertility	-0.0175	0.024	0.4659
rs10903129	G	A	G	A	1	LDL cholesterol	0.0328	0.0037	3.03e-17	Female infertility	0.018	0.0187	0.3376
rs10947332	A	G	A	G	6	LDL cholesterol	0.0504	0.0056	6.97e-18	Female infertility	0.031	0.0389	0.4253
rs112201728	T	C	T	C	6	LDL cholesterol	0.0675	0.0104	8.51e-10	Female infertility	0.0517	0.0407	0.2044
rs11563251	T	C	T	C	2	LDL cholesterol	0.0345	0.0062	4.5e-08	Female infertility	-0.0204	0.0315	0.517201
rs11591147	T	G	T	G	1	LDL cholesterol	-0.497	0.018	8.57e-143	Female infertility	-0.04	0.0503	0.4258
rs1169288	C	A	C	A	12	LDL cholesterol	0.0375	0.004	6.45e-21	Female infertility	0.0152	0.0195	0.4373
rs12066643	T	C	T	C	1	LDL cholesterol	-0.0389	0.0064	1.06e-08	Female infertility	0.0007	0.0276	0.9794
rs1250229	C	T	C	T	2	LDL cholesterol	0.0243	0.0042	3.13e-08	Female infertility	-0.0218	0.0232	0.3483
rs12721109	A	G	A	G	19	LDL cholesterol	-0.4462	0.0183	2.99e-122	Female infertility	-0.149	0.0696	0.0321499
rs12748152	T	C	T	C	1	LDL cholesterol	0.0499	0.0066	3.21e-12	Female infertility	-0.0517	0.0352	0.1418
rs13206249	A	G	A	G	6	LDL cholesterol	-0.0378	0.0062	4.53e-08	Female infertility	-0.0014	0.0226	0.951
rs13277801	T	C	T	C	8	LDL cholesterol	-0.0338	0.0038	3.99e-17	Female infertility	-0.0101	0.0194	0.602101
rs1367117	A	G	A	G	2	LDL cholesterol	0.1186	0.004	9.48e-183	Female infertility	-0.0033	0.0209	0.8738
rs1408272	G	T	G	T	6	LDL cholesterol	-0.052	0.0083	3.68e-09	Female infertility	-0.0078	0.0481	0.8713
rs1564348	C	T	C	T	6	LDL cholesterol	0.0481	0.005	2.76e-21	Female infertility	-0.0067	0.027	0.8034
rs16831243	T	C	T	C	2	LDL cholesterol	0.0378	0.0055	9.06e-12	Female infertility	-0.0275	0.026	0.2911
rs16891156	C	A	C	A	6	LDL cholesterol	0.0965	0.0171	8.23e-09	Female infertility	-0.0883	0.0622	0.1561
rs17404153	T	G	T	G	3	LDL cholesterol	-0.0336	0.0054	1.83e-09	Female infertility	0.0416	0.0251	0.0977102
rs174583	T	C	T	C	11	LDL cholesterol	-0.0522	0.0038	7e-41	Female infertility	0.017	0.0191	0.3735
rs1800961	T	C	T	C	20	LDL cholesterol	-0.0685	0.0106	6.03e-10	Female infertility	-0.0297	0.0453	0.5119
rs1801689	C	A	C	A	17	LDL cholesterol	0.1028	0.0139	9.81e-12	Female infertility	0.0085	0.0957	0.9293
rs1883025	T	C	T	C	9	LDL cholesterol	-0.0296	0.0044	6.14e-11	Female infertility	-0.0233	0.0238	0.3272
rs2000999	A	G	A	G	16	LDL cholesterol	0.065	0.0046	4.22e-41	Female infertility	-0.0183	0.0238	0.4434
rs2030746	T	C	T	C	2	LDL cholesterol	0.0214	0.0038	8.6e-09	Female infertility	-0.0112	0.0196	0.567
rs2073547	G	A	G	A	7	LDL cholesterol	0.0485	0.0049	1.92e-21	Female infertility	0.032	0.02	0.1095
rs2228603	T	C	T	C	19	LDL cholesterol	-0.104	0.0072	4.43e-44	Female infertility	0.0187	0.0369	0.6123
rs2315065	A	C	A	C	6	LDL cholesterol	0.1102	0.0158	5.23e-12	Female infertility	-0.0097	0.0388	0.8028
rs2328223	C	A	C	A	20	LDL cholesterol	0.0299	0.005	5.63e-09	Female infertility	0.0137	0.0235	0.559399
rs2390536	A	G	A	G	7	LDL cholesterol	0.0223	0.0038	2.04e-08	Female infertility	-0.0271	0.0194	0.1614
rs2419604	G	A	G	A	10	LDL cholesterol	-0.0302	0.004	7.49e-14	Female infertility	0.0032	0.0201	0.8749
rs2495495	C	T	C	T	1	LDL cholesterol	-0.0342	0.0059	3.52e-08	Female infertility	-0.021	0.0264	0.4259
rs2587534	A	G	A	G	1	LDL cholesterol	0.0391	0.0037	8.06e-25	Female infertility	0.0338	0.0189	0.0728501
rs2642438	G	A	G	A	1	LDL cholesterol	0.0352	0.0042	7.32e-16	Female infertility	-0.0282	0.0208	0.1758
rs267733	G	A	G	A	1	LDL cholesterol	-0.0331	0.0053	5.29e-09	Female infertility	0.0071	0.0268	0.7899
rs2710642	A	G	A	G	2	LDL cholesterol	0.0239	0.0038	6.09e-09	Female infertility	-0.0105	0.0193	0.5852
rs2737252	A	G	A	G	8	LDL cholesterol	-0.0314	0.0041	7.04e-14	Female infertility	0.0195	0.0204	0.3371
rs2738459	C	A	C	A	19	LDL cholesterol	-0.0532	0.0058	2.26e-19	Female infertility	0.0006	0.0189	0.9729
rs2886232	C	T	C	T	17	LDL cholesterol	-0.0451	0.0064	3.88e-11	Female infertility	0.0304	0.0296	0.3054
rs2965157	C	T	C	T	19	LDL cholesterol	-0.1886	0.0112	7.29e-62	Female infertility	-0.0623	0.0477	0.1916
rs314253	C	T	C	T	17	LDL cholesterol	-0.0242	0.0038	3.44e-10	Female infertility	-0.0307	0.0192	0.1098
rs364585	G	A	G	A	20	LDL cholesterol	0.0249	0.0038	4.28e-10	Female infertility	-0.0184	0.0198	0.3515
rs3757354	T	C	T	C	6	LDL cholesterol	-0.0382	0.0044	2.09e-17	Female infertility	0.0405	0.0211	0.0549301
rs3780181	G	A	G	A	9	LDL cholesterol	-0.0445	0.0074	1.76e-09	Female infertility	0.0243	0.0411	0.5533
rs4253776	G	A	G	A	22	LDL cholesterol	0.0311	0.0059	3.35e-08	Female infertility	0.023	0.0343	0.5024
rs4530754	A	G	A	G	5	LDL cholesterol	0.0275	0.0036	3.58e-12	Female infertility	0.0098	0.0187	0.6003
rs4722551	C	T	C	T	7	LDL cholesterol	0.0391	0.0049	3.95e-14	Female infertility	0.0194	0.023	0.3993
rs4942486	C	T	C	T	13	LDL cholesterol	-0.0243	0.0037	2.26e-11	Female infertility	-0.0171	0.019	0.3675
rs4970834	T	C	T	C	1	LDL cholesterol	-0.1503	0.0047	1e-200	Female infertility	-0.009	0.0236	0.7022
rs5763662	T	C	T	C	22	LDL cholesterol	0.0767	0.0121	1.19e-08	Female infertility	0.0271	0.0524	0.6053
rs579459	C	T	C	T	9	LDL cholesterol	0.0665	0.0045	2.42e-44	Female infertility	0.0716	0.0226	0.00150501
rs6016373	G	A	G	A	20	LDL cholesterol	-0.0349	0.0037	7.95e-19	Female infertility	-0.029	0.0196	0.1389
rs6065311	C	T	C	T	20	LDL cholesterol	0.0417	0.0036	1.66e-30	Female infertility	0.0019	0.0188	0.9216
rs6511720	T	G	T	G	19	LDL cholesterol	-0.2209	0.0061	1e-200	Female infertility	-0.0243	0.0309	0.4319
rs6544713	C	T	C	T	2	LDL cholesterol	-0.0806	0.0041	4.84e-83	Female infertility	0.0121	0.0228	0.595
rs6693893	C	T	C	T	1	LDL cholesterol	-0.0767	0.0132	2.88e-08	Female infertility	-0.027	0.0432	0.5316
rs6709904	G	A	G	A	2	LDL cholesterol	-0.055	0.0085	4.58e-10	Female infertility	0.0255	0.0311	0.4137
rs676388	C	T	C	T	19	LDL cholesterol	0.0265	0.0039	1.31e-11	Female infertility	0.0479	0.0192	0.0124899
rs6818397	G	T	G	T	4	LDL cholesterol	-0.0224	0.004	1.68e-08	Female infertility	0.0033	0.0209	0.8729
rs6882076	C	T	C	T	5	LDL cholesterol	0.0456	0.0038	3.31e-31	Female infertility	0.0369	0.02	0.0651403
rs6909746	T	C	T	C	6	LDL cholesterol	-0.0263	0.0037	7.86e-11	Female infertility	-0.0026	0.0192	0.8912
rs72902576	G	T	G	T	2	LDL cholesterol	-0.0933	0.0133	9.58e-12	Female infertility	0.0192	0.0443	0.665701
rs7551981	T	G	T	G	1	LDL cholesterol	0.0472	0.0038	1.36e-33	Female infertility	-0.0086	0.0189	0.649201
rs75687619	T	G	T	G	19	LDL cholesterol	0.1735	0.0161	8.05e-24	Female infertility	0.0339	0.0632	0.5918
rs7640978	T	C	T	C	3	LDL cholesterol	-0.0392	0.0069	9.84e-09	Female infertility	-0.016	0.0341	0.6383
rs7832643	T	G	T	G	8	LDL cholesterol	0.0339	0.0038	2.67e-17	Female infertility	0.0223	0.0192	0.2459
rs8017377	A	G	A	G	14	LDL cholesterol	0.0303	0.0038	2.52e-15	Female infertility	0.0051	0.0193	0.793
rs9875338	A	G	A	G	3	LDL cholesterol	-0.027	0.0037	2.21e-11	Female infertility	-0.0258	0.0191	0.1768
rs9987289	G	A	G	A	8	LDL cholesterol	0.0714	0.0066	8.53e-24	Female infertility	0.0309	0.0283	0.2744

## Sheet: Table S7 
Supplementary Table S7. Lipid association statistics from GLGC for the effect of TC on female infertility in Univariate Mendelian randomization
SNP	effect_allele.exposure	other_allele.exposure	effect_allele.outcome	other_allele.outcome	chromosome	exposure	beta.exposure	se.exposure	pval.exposure	outcome	beta.outcome	se.outcome	pval.outcome
rs10088180	G	A	G	A	8	Total cholesterol	-0.0228	0.004	6.02e-10	Female infertility	0.005	0.0199	0.8032
rs10468017	T	C	T	C	15	Total cholesterol	0.0617	0.004	7.23e-48	Female infertility	0.0201	0.0198	0.3115
rs10773003	A	G	A	G	12	Total cholesterol	0.0369	0.0058	4.08e-09	Female infertility	-0.0653	0.0296	0.0274998
rs10832962	T	C	T	C	11	Total cholesterol	0.0315	0.0039	1.54e-14	Female infertility	-0.0315	0.0193	0.1027
rs10900221	A	G	A	G	10	Total cholesterol	0.0255	0.0041	7.96e-09	Female infertility	0.0122	0.0208	0.5587
rs10904908	G	A	G	A	10	Total cholesterol	0.025	0.0036	2.6e-11	Female infertility	0.0068	0.0191	0.723299
rs11153594	T	C	T	C	6	Total cholesterol	-0.029	0.0036	1.27e-14	Female infertility	-0.0025	0.0192	0.8966
rs112201728	T	C	T	C	6	Total cholesterol	0.0581	0.0099	1.2e-08	Female infertility	0.0517	0.0407	0.2044
rs11220462	A	G	A	G	11	Total cholesterol	0.0474	0.0058	5.49e-15	Female infertility	-0.0167	0.024	0.4881
rs11563251	T	C	T	C	2	Total cholesterol	0.0368	0.0059	1.27e-09	Female infertility	-0.0204	0.0315	0.517201
rs11591147	T	G	T	G	1	Total cholesterol	-0.3341	0.0173	8.83e-86	Female infertility	-0.04	0.0503	0.4258
rs11694172	G	A	G	A	2	Total cholesterol	0.0277	0.0041	1.95e-09	Female infertility	-0.0178	0.0252	0.4807
rs11753995	A	G	A	G	6	Total cholesterol	0.0489	0.0048	1.84e-23	Female infertility	-0.0077	0.0269	0.7752
rs11789603	T	C	T	C	9	Total cholesterol	0.0427	0.0062	1.44e-11	Female infertility	-0.0198	0.0356	0.577301
rs11802413	T	C	T	C	1	Total cholesterol	0.0287	0.0035	1.58e-14	Female infertility	0.0176	0.0187	0.3476
rs12412743	T	C	T	C	10	Total cholesterol	-0.0298	0.0047	6.98e-10	Female infertility	-0.0113	0.0258	0.6609
rs12670798	C	T	C	T	7	Total cholesterol	0.0364	0.0041	9.48e-17	Female infertility	-0.0078	0.0219	0.723601
rs13315871	A	G	A	G	3	Total cholesterol	-0.0355	0.0061	3.48e-08	Female infertility	0.025	0.0332	0.452
rs138777	G	A	G	A	22	Total cholesterol	-0.0214	0.0037	4.74e-08	Female infertility	-0.0003	0.0192	0.9877
rs1535	G	A	G	A	11	Total cholesterol	-0.0497	0.0037	8.62e-39	Female infertility	0.0165	0.019	0.387
rs17526895	G	A	G	A	2	Total cholesterol	-0.042	0.0067	5.78e-09	Female infertility	0.0135	0.036	0.7077
rs1800562	A	G	A	G	6	Total cholesterol	-0.0565	0.0077	1.91e-12	Female infertility	0.0191	0.0491	0.6968
rs1800961	T	C	T	C	20	Total cholesterol	-0.1062	0.0101	1.34e-24	Female infertility	-0.0297	0.0453	0.5119
rs181360	G	T	G	T	22	Total cholesterol	-0.0278	0.0043	7.32e-10	Female infertility	-0.023	0.0202	0.2549
rs1883025	T	C	T	C	9	Total cholesterol	-0.0671	0.0042	5.75e-53	Female infertility	-0.0233	0.0238	0.3272
rs1997243	G	A	G	A	7	Total cholesterol	0.0332	0.005	2.72e-10	Female infertility	-0.0411	0.0282	0.145
rs2000999	A	G	A	G	16	Total cholesterol	0.0617	0.0044	6.8e-41	Female infertility	-0.0183	0.0238	0.4434
rs2030746	T	C	T	C	2	Total cholesterol	0.0199	0.0037	3.6e-08	Female infertility	-0.0112	0.0196	0.567
rs2066714	C	T	C	T	9	Total cholesterol	0.0442	0.0076	1.14e-08	Female infertility	-0.0255	0.0321	0.4272
rs2073547	G	A	G	A	7	Total cholesterol	0.0456	0.0047	3.83e-21	Female infertility	0.032	0.02	0.1095
rs2228603	T	C	T	C	19	Total cholesterol	-0.1217	0.0069	1.05e-62	Female infertility	0.0187	0.0369	0.6123
rs2235367	G	A	G	A	20	Total cholesterol	0.0357	0.0035	7.22e-25	Female infertility	-0.0006	0.0188	0.9735
rs2255141	G	A	G	A	10	Total cholesterol	-0.0314	0.0039	6.51e-16	Female infertility	0.0032	0.0201	0.8729
rs2277862	T	C	T	C	20	Total cholesterol	-0.0349	0.0052	5.26e-11	Female infertility	-0.0241	0.0329	0.4634
rs2287623	A	G	A	G	2	Total cholesterol	-0.0273	0.0036	4.09e-12	Female infertility	-0.0153	0.0187	0.4152
rs2315065	A	C	A	C	6	Total cholesterol	0.1102	0.0158	1.1e-11	Female infertility	-0.0097	0.0388	0.8028
rs2642438	G	A	G	A	1	Total cholesterol	0.037	0.004	1.28e-18	Female infertility	-0.0282	0.0208	0.1758
rs2737252	A	G	A	G	8	Total cholesterol	-0.0331	0.0039	1.63e-16	Female infertility	0.0195	0.0204	0.3371
rs2738459	C	A	C	A	19	Total cholesterol	-0.0387	0.0057	2.11e-11	Female infertility	0.0006	0.0189	0.9729
rs281393	T	C	T	C	19	Total cholesterol	-0.0322	0.0055	4.26e-08	Female infertility	-0.0245	0.0192	0.2015
rs2886232	C	T	C	T	17	Total cholesterol	-0.0358	0.0062	3.87e-08	Female infertility	0.0304	0.0296	0.3054
rs314253	C	T	C	T	17	Total cholesterol	-0.0233	0.0037	2.81e-10	Female infertility	-0.0307	0.0192	0.1098
rs3757354	T	C	T	C	6	Total cholesterol	-0.0348	0.0042	2.22e-15	Female infertility	0.0405	0.0211	0.0549301
rs3780181	G	A	G	A	9	Total cholesterol	-0.0442	0.0071	6.67e-10	Female infertility	0.0243	0.0411	0.5533
rs4253772	T	C	T	C	22	Total cholesterol	0.0322	0.0058	9.85e-09	Female infertility	0.0267	0.0347	0.4414
rs4530754	A	G	A	G	5	Total cholesterol	0.0228	0.0035	1.68e-09	Female infertility	0.0098	0.0187	0.6003
rs4752805	G	A	G	A	11	Total cholesterol	0.0251	0.0041	1.62e-09	Female infertility	0.0204	0.0224	0.3628
rs4883201	G	A	G	A	12	Total cholesterol	-0.035	0.0056	1.74e-09	Female infertility	-0.0289	0.0293	0.3229
rs515135	C	T	C	T	2	Total cholesterol	0.1238	0.0046	6.38e-151	Female infertility	0.0034	0.0239	0.8883
rs558971	G	A	G	A	1	Total cholesterol	0.0398	0.0036	7.02e-28	Female infertility	0.0307	0.0189	0.1036
rs579459	C	T	C	T	9	Total cholesterol	0.062	0.0044	8.83e-42	Female infertility	0.0716	0.0226	0.00150501
rs6016373	G	A	G	A	20	Total cholesterol	-0.0319	0.0036	1e-17	Female infertility	-0.029	0.0196	0.1389
rs633695	G	A	G	A	15	Total cholesterol	0.0433	0.0058	1.05e-14	Female infertility	0.0225	0.0204	0.271
rs646776	T	C	T	C	1	Total cholesterol	0.1272	0.0042	4.78e-187	Female infertility	0.017	0.0229	0.4569
rs6511720	T	G	T	G	19	Total cholesterol	-0.1851	0.0059	1e-200	Female infertility	-0.0243	0.0309	0.4319
rs6544713	C	T	C	T	2	Total cholesterol	-0.0773	0.004	1.69e-81	Female infertility	0.0121	0.0228	0.595
rs6573778	C	T	C	T	14	Total cholesterol	-0.0263	0.0039	2.96e-11	Female infertility	-0.0061	0.0193	0.752199
rs6709904	G	A	G	A	2	Total cholesterol	-0.0545	0.0083	8.39e-10	Female infertility	0.0255	0.0311	0.4137
rs6818397	G	T	G	T	4	Total cholesterol	-0.0254	0.0039	9.51e-11	Female infertility	0.0033	0.0209	0.8729
rs6882076	C	T	C	T	5	Total cholesterol	0.0508	0.0037	5.35e-41	Female infertility	0.0369	0.02	0.0651403
rs7551981	T	G	T	G	1	Total cholesterol	0.0358	0.0037	7.5e-22	Female infertility	-0.0086	0.0189	0.649201
rs75687619	T	G	T	G	19	Total cholesterol	0.1592	0.0153	3.61e-22	Female infertility	0.0339	0.0632	0.5918
rs7616006	G	A	G	A	3	Total cholesterol	-0.0315	0.0036	8.41e-17	Female infertility	-0.0286	0.0194	0.1394
rs7640978	T	C	T	C	3	Total cholesterol	-0.0376	0.0066	1.66e-08	Female infertility	-0.016	0.0341	0.6383
rs780093	C	T	C	T	2	Total cholesterol	-0.0515	0.0036	2.59e-42	Female infertility	-0.0293	0.0197	0.136
rs7832643	T	G	T	G	8	Total cholesterol	0.0289	0.0037	3.12e-13	Female infertility	0.0223	0.0192	0.2459
rs8103315	A	C	A	C	19	Total cholesterol	0.0422	0.0055	5.94e-15	Female infertility	0.0151	0.0244	0.535
rs9306897	C	T	C	T	2	Total cholesterol	-0.0488	0.0037	7.51e-37	Female infertility	-0.0066	0.0196	0.7377
rs9376090	C	T	C	T	6	Total cholesterol	-0.0254	0.004	2.6e-09	Female infertility	-0.0242	0.0199	0.2241
rs9391858	G	A	G	A	6	Total cholesterol	0.0495	0.005	7.2e-22	Female infertility	0.0189	0.0334	0.572
rs9987289	G	A	G	A	8	Total cholesterol	0.0842	0.0063	1.84e-36	Female infertility	0.0309	0.0283	0.2744

## Sheet: Table S8 
Supplementary Table S8. Lipid association statistics from GLGC for the effect of TG on female infertility in Univariate Mendelian randomization
SNP	effect_allele.exposure	other_allele.exposure	effect_allele.outcome	other_allele.outcome	chromosome	exposure	beta.exposure	se.exposure	pval.exposure	outcome	beta.outcome	se.outcome	pval.outcome
rs10401969	C	T	C	T	19	Triglycerides	-0.121	0.0065	9.7e-70	Female infertility	0.0263	0.0383	0.4925
rs10440120	A	C	A	C	3	Triglycerides	-0.0306	0.0044	5.34e-11	Female infertility	-0.0083	0.0233	0.7217
rs11613352	T	C	T	C	12	Triglycerides	-0.028	0.0039	9.4e-14	Female infertility	-0.0407	0.0223	0.0672806
rs11974409	G	A	G	A	7	Triglycerides	-0.0899	0.0042	1.36e-100	Female infertility	-0.0122	0.0245	0.619001
rs12280753	T	C	T	C	11	Triglycerides	0.1931	0.0064	1.22e-179	Female infertility	-0.0258	0.0365	0.48
rs1260326	C	T	C	T	2	Triglycerides	-0.1148	0.0034	1e-200	Female infertility	-0.027	0.0197	0.1703
rs12676857	C	T	C	T	8	Triglycerides	0.0332	0.0046	7.29e-12	Female infertility	0.0416	0.0241	0.0850002
rs12678919	G	A	G	A	8	Triglycerides	-0.1702	0.0056	1.82e-199	Female infertility	-0.0125	0.0336	0.710799
rs12748152	T	C	T	C	1	Triglycerides	0.0372	0.0059	1.1e-09	Female infertility	-0.0517	0.0352	0.1418
rs1321257	A	G	A	G	1	Triglycerides	-0.0402	0.0034	5.99e-31	Female infertility	0.0117	0.0189	0.5348
rs16948098	A	G	A	G	15	Triglycerides	0.08	0.0089	4.84e-17	Female infertility	0.1162	0.0716	0.1047
rs174535	C	T	C	T	11	Triglycerides	0.047	0.0034	1.73e-41	Female infertility	0.0161	0.019	0.3976
rs1832007	G	A	G	A	10	Triglycerides	-0.0327	0.0047	1.72e-12	Female infertility	0.0629	0.0269	0.01945
rs2043085	C	T	C	T	15	Triglycerides	-0.0327	0.0034	7.81e-20	Female infertility	-0.0032	0.019	0.8669
rs2068888	A	G	A	G	10	Triglycerides	-0.0241	0.0034	1.68e-11	Female infertility	0.0193	0.0188	0.3028
rs2239520	A	G	A	G	6	Triglycerides	-0.0236	0.0037	4.14e-10	Female infertility	0.006	0.0204	0.768599
rs2247056	C	T	C	T	6	Triglycerides	0.0378	0.0039	3.86e-21	Female infertility	0.0649	0.0239	0.00657098
rs2250802	A	G	A	G	10	Triglycerides	0.023	0.0037	1.21e-10	Female infertility	0.0028	0.0201	0.8889
rs2665357	C	A	C	A	6	Triglycerides	0.0212	0.0033	8.33e-10	Female infertility	0.0082	0.0188	0.662599
rs287621	C	T	C	T	7	Triglycerides	-0.0222	0.0037	7.67e-09	Female infertility	-0.0168	0.0207	0.416
rs2954022	A	C	A	C	8	Triglycerides	-0.078	0.0033	2.23e-113	Female infertility	-0.0047	0.0188	0.8009
rs3198697	T	C	T	C	16	Triglycerides	-0.0198	0.0034	2.21e-08	Female infertility	0.0208	0.0191	0.2749
rs3760627	C	T	C	T	19	Triglycerides	0.0189	0.0034	5.29e-09	Female infertility	0.0274	0.0187	0.1432
rs3761445	A	G	A	G	22	Triglycerides	0.0232	0.0034	8.06e-12	Female infertility	0.0197	0.0192	0.305
rs38855	G	A	G	A	7	Triglycerides	-0.0187	0.0033	2.11e-08	Female infertility	-0.0081	0.0189	0.667599
rs439401	C	T	C	T	19	Triglycerides	0.0659	0.0038	1.42e-66	Female infertility	0.0284	0.0207	0.1702
rs442177	T	G	T	G	4	Triglycerides	0.0309	0.0033	1.32e-18	Female infertility	0.0349	0.0189	0.0644199
rs4587594	A	G	A	G	1	Triglycerides	-0.0694	0.0035	3.5e-82	Female infertility	0.0171	0.0213	0.423
rs4719841	G	A	G	A	7	Triglycerides	0.0232	0.0034	8.86e-11	Female infertility	-0.0346	0.0194	0.0749394
rs4810479	T	C	T	C	20	Triglycerides	-0.0474	0.0038	2.07e-34	Female infertility	0.0018	0.0216	0.9324
rs588136	T	C	T	C	15	Triglycerides	-0.0495	0.0041	3.37e-30	Female infertility	0.0036	0.0222	0.8721
rs6029143	T	C	T	C	20	Triglycerides	-0.0388	0.0071	4.93e-08	Female infertility	-0.0047	0.0521	0.9279
rs634869	C	T	C	T	6	Triglycerides	-0.0272	0.0033	1.78e-14	Female infertility	-0.0203	0.0188	0.2799
rs676210	A	G	A	G	2	Triglycerides	-0.0733	0.0039	3.28e-71	Female infertility	-0.0095	0.0212	0.653699
rs6831256	G	A	G	A	4	Triglycerides	0.0258	0.0035	1.6e-12	Female infertility	-0.003	0.0197	0.8792
rs6882076	C	T	C	T	5	Triglycerides	0.0286	0.0035	1.51e-15	Female infertility	0.0369	0.02	0.0651403
rs6995541	G	A	G	A	8	Triglycerides	0.0265	0.0037	1.34e-12	Female infertility	-0.011	0.0218	0.6128
rs719726	T	C	T	C	6	Triglycerides	0.0199	0.0035	2.49e-08	Female infertility	-0.0147	0.0191	0.4425
rs7248104	A	G	A	G	19	Triglycerides	-0.0222	0.0034	5.04e-10	Female infertility	-0.0233	0.0189	0.2185
rs7350481	C	T	C	T	11	Triglycerides	-0.2254	0.0066	1e-200	Female infertility	-0.0103	0.0357	0.7732
rs8077889	C	A	C	A	17	Triglycerides	0.0252	0.0042	9.88e-09	Female infertility	0.0033	0.023	0.8858
rs948690	C	T	C	T	11	Triglycerides	-0.0306	0.0052	6.57e-09	Female infertility	0.0231	0.0222	0.2979
rs9686661	T	C	T	C	5	Triglycerides	0.0379	0.0044	2.54e-16	Female infertility	-0.0125	0.0277	0.652501

## Sheet: Table S9
Supplementary Table S9. Summary statistics for genetic instruments used in multivariable MR analyses
SNP	Chromosome	effect_allele.exposure	other_allele.exposure	HDL_beta	HDL_se	HDL_pval	LDL_beta	LDL_se	LDL_pval	Trg_beta	Trg_se	Trg_pval	effect_allele.outcome	other_allele.outcome	beta.outcome	se.outcome	pval.outcome
rs10102164	8	A	G	-0.0048	0.0032	0.12	0.031	0.0033	2.6e-21	0.015	0.0032	3.1e-06	A	G	0.0134	0.0222	0.5475
rs10468017	15	T	C	0.11	0.0029	1.8e-306	0.0033	0.003	0.27	0.034	0.0029	1e-31	T	C	0.0201	0.0198	0.3115
rs10490626	2	A	G	0.0035	0.0052	0.5	-0.053	0.0055	1.3e-22	-0.011	0.0054	0.046	A	G	0.0142	0.0361	0.6943
rs10790162	11	G	A	0.11	0.0047	9.1e-127	-0.033	0.0049	1.1e-11	-0.26	0.0047	0	G	A	-0.0066	0.0349	0.8508
rs10889353	1	C	A	-0.01	0.0027	0.00012	-0.045	0.0028	5e-58	-0.077	0.0028	6.4e-170	C	A	0.0172	0.0213	0.4212
rs10903129	1	G	A	0.0047	0.0026	0.071	0.028	0.0027	6e-25	0.0076	0.0026	0.0038	G	A	0.018	0.0187	0.3376
rs11057830	12	A	G	-0.011	0.0037	0.0025	0.023	0.0038	1.3e-09	0.015	0.0038	7.4e-05	A	G	-0.0172	0.0274	0.5299
rs11206510	1	C	T	0.0065	0.0034	0.058	-0.07	0.0036	3.7e-85	-0.01	0.0035	0.0034	C	T	-0.0189	0.0256	0.4586
rs1169288	12	C	A	0.014	0.0028	4.3e-07	0.037	0.0029	1.8e-35	0.0023	0.0029	0.43	C	A	0.0152	0.0195	0.4373
rs12145743	1	G	T	0.017	0.003	9.7e-09	-0.0017	0.0031	0.6	-0.011	0.0031	0.00022	G	T	0.0039	0.0198	0.8445
rs1260326	2	C	T	0.0058	0.0027	0.031	-0.023	0.0028	7.8e-17	-0.12	0.0027	0	C	T	-0.027	0.0197	0.1703
rs12670798	7	C	T	0.0015	0.0031	0.63	0.033	0.0032	3.5e-25	0.013	0.0031	2.3e-05	C	T	-0.0078	0.0219	0.723601
rs12740374	1	T	G	0.045	0.0031	1.5e-47	-0.16	0.0032	0	-0.016	0.0031	6.2e-07	T	G	-0.0166	0.0229	0.4677
rs12748152	1	T	C	-0.043	0.0049	1.6e-18	0.031	0.0051	2.3e-09	0.031	0.005	1.2e-09	T	C	-0.0517	0.0352	0.1418
rs12801636	11	A	G	0.012	0.003	9.2e-05	0.0076	0.0031	0.014	-0.018	0.0031	5.5e-09	A	G	0.0042	0.0233	0.8585
rs13107325	4	T	C	-0.074	0.0058	7.4e-37	-0.035	0.0061	1.2e-08	0.034	0.006	1.5e-08	T	C	0.12	0.0808	0.1375
rs13133548	4	A	G	-0.017	0.0025	2e-11	0.0037	0.0026	0.16	0.014	0.0026	7.6e-08	A	G	0.0011	0.0188	0.9542
rs13326165	3	G	A	-0.025	0.0032	3e-14	0.0033	0.0034	0.33	0.02	0.0033	9.7e-10	G	A	0.0197	0.0246	0.4227
rs13389219	2	T	C	0.035	0.0028	6.2e-37	-0.0095	0.0029	0.001	-0.037	0.0028	2.6e-39	T	C	-0.0402	0.0198	0.0417398
rs1367117	2	A	G	-0.02	0.0029	5.2e-12	0.11	0.003	3.6e-278	0.023	0.0029	2.3e-15	A	G	-0.0033	0.0209	0.8738
rs13702	8	C	T	0.11	0.0028	0	0.0011	0.0029	0.7	-0.12	0.0029	0	C	T	-0.0243	0.0214	0.2568
rs1495741	8	A	G	-0.0038	0.003	0.2	-0.022	0.0031	2.5e-12	-0.035	0.003	8.1e-31	A	G	-0.0156	0.0216	0.4706
rs1564348	6	C	T	-0.0028	0.0035	0.42	0.047	0.0037	2.1e-38	0.02	0.0036	2.8e-08	C	T	-0.0067	0.027	0.8034
rs16942887	16	A	G	0.08	0.0039	9.8e-93	0.0012	0.004	0.76	-0.016	0.004	7.3e-05	A	G	-0.0213	0.0261	0.4152
rs17695224	19	A	G	-0.028	0.0029	2.8e-21	-0.0018	0.003	0.56	0.0075	0.003	0.012	A	G	-0.0054	0.024	0.8209
rs1800562	6	A	G	0.007	0.006	0.24	-0.044	0.0063	2.6e-12	0.0081	0.0062	0.19	A	G	0.0191	0.0491	0.6968
rs1800961	20	T	C	-0.14	0.0073	1.6e-81	-0.054	0.0076	8.5e-13	0.0043	0.0075	0.56	T	C	-0.0297	0.0453	0.5119
rs1883025	9	T	C	-0.067	0.0029	2.1e-118	-0.024	0.003	7.2e-16	-0.022	0.0029	1.2e-13	T	C	-0.0233	0.0238	0.3272
rs2000999	16	A	G	-0.007	0.0034	0.039	0.063	0.0035	4e-71	0.021	0.0035	7.7e-10	A	G	-0.0183	0.0238	0.4434
rs2030746	2	T	C	-0.0014	0.0026	0.6	0.014	0.0027	1.9e-07	0.0046	0.0026	0.08	T	C	-0.0112	0.0196	0.567
rs2068888	10	A	G	0.023	0.0026	1.1e-18	-0.016	0.0027	9.5e-10	-0.032	0.0026	4.3e-34	A	G	0.0193	0.0188	0.3028
rs2293889	8	G	T	0.029	0.0027	1.4e-27	-0.015	0.0027	5.3e-08	-0.0041	0.0027	0.13	G	T	-0.0165	0.0204	0.4205
rs2293889	8	G	T	0.029	0.0027	1.4e-27	-0.015	0.0027	5.3e-08	-0.0041	0.0027	0.13	C	T	1.6212	0.6401	0.0113201
rs2303361	7	C	T	0.025	0.0031	2.8e-15	-0.0015	0.0032	0.64	0.0015	0.0032	0.63	C	T	-0.0439	0.0228	0.0540194
rs267733	1	G	A	0.021	0.0037	1.1e-08	-0.025	0.0039	5.6e-11	-0.0054	0.0038	0.16	G	A	0.0071	0.0268	0.7899
rs2925979	16	C	T	0.041	0.0028	1.5e-50	-0.003	0.0029	0.3	-0.029	0.0028	1.2e-24	C	T	-0.0067	0.0201	0.737099
rs2954029	8	T	A	0.035	0.0026	7.5e-43	-0.048	0.0027	5.1e-72	-0.08	0.0026	8.3e-205	T	A	-0.0004	0.0188	0.9817
rs314253	17	C	T	-8.7e-05	0.0027	0.97	-0.02	0.0028	1.1e-12	-0.0056	0.0027	0.04	C	T	-0.0307	0.0192	0.1098
rs3184504	12	C	T	0.027	0.0028	1.1e-21	0.027	0.0029	5.8e-21	-0.011	0.0029	0.00011	C	T	0.0111	0.0191	0.559099
rs364585	20	G	A	0.0072	0.0027	0.0085	0.019	0.0028	4e-11	-0.012	0.0028	1.2e-05	G	A	-0.0184	0.0198	0.3515
rs3757354	6	T	C	0.0031	0.003	0.29	-0.033	0.0031	1.4e-27	-0.003	0.003	0.33	T	C	0.0405	0.0211	0.0549301
rs3780181	9	G	A	-0.00053	0.0049	0.91	-0.037	0.005	1.8e-13	0.006	0.0049	0.22	G	A	0.0243	0.0411	0.5533
rs38855	7	G	A	0.01	0.0026	9.3e-05	-0.0035	0.0027	0.18	-0.014	0.0026	5.1e-08	G	A	-0.0081	0.0189	0.667599
rs4149056	12	C	T	0.0041	0.0037	0.27	-0.0082	0.0039	0.034	0.029	0.0038	3e-14	C	T	0.0644	0.0235	0.006071
rs439401	19	C	T	-0.022	0.0027	6.2e-17	0.013	0.0028	2.3e-06	0.075	0.0027	2.7e-168	C	T	0.0284	0.0207	0.1702
rs442177	4	T	G	-0.018	0.0026	1.3e-12	0.0085	0.0027	0.0014	0.031	0.0026	4e-31	T	G	0.0349	0.0189	0.0644199
rs445925	19	A	G	0.04	0.0042	1.1e-21	-0.32	0.0043	0	0.12	0.0042	6.4e-162	A	G	-0.0221	0.036	0.5398
rs4530754	5	A	G	0.0053	0.0027	0.046	0.017	0.0028	9.5e-10	-0.0029	0.0027	0.28	A	G	0.0098	0.0187	0.6003
rs4650994	1	A	G	-0.019	0.0026	1.2e-13	0.0022	0.0027	0.41	0.0092	0.0026	0.00048	A	G	-0.0196	0.0189	0.2998
rs4660293	1	G	A	-0.04	0.0032	6.1e-36	0.00097	0.0033	0.77	0.024	0.0032	6.9e-14	G	A	-0.0222	0.0228	0.3301
rs4722551	7	C	T	0.0073	0.0036	0.043	0.04	0.0038	2.1e-26	-0.026	0.0037	4.4e-12	C	T	0.0194	0.023	0.3993
rs4846914	1	A	G	0.049	0.0027	5.7e-73	0.00016	0.0028	0.95	-0.039	0.0028	2e-45	A	G	0.0059	0.0188	0.752899
rs4917014	7	G	T	0.017	0.0028	2e-09	-0.0016	0.0029	0.59	-0.0012	0.0028	0.68	G	T	-0.0144	0.0204	0.4791
rs4921914	8	T	C	-0.0041	0.003	0.17	-0.022	0.0031	1.5e-12	-0.035	0.0031	1.6e-30	T	C	-0.0159	0.0216	0.4602
rs4983559	14	A	G	-0.027	0.0026	1.1e-24	-0.0023	0.0027	0.39	0.0071	0.0026	0.007	A	G	-0.0042	0.0194	0.8295
rs499974	11	A	C	-0.026	0.0033	3.8e-15	-0.0021	0.0034	0.54	-0.0089	0.0034	0.0084	A	C	0.0049	0.0224	0.8267
rs541041	2	A	G	-0.0095	0.0033	0.0044	0.12	0.0034	1.3e-287	0.018	0.0034	1.5e-07	A	G	0.0026	0.0242	0.9149
rs635634	9	T	C	0.017	0.0034	9.2e-07	0.077	0.0035	4.9e-109	-0.011	0.0034	0.0012	T	C	0.0674	0.0235	0.00413105
rs645040	3	T	G	-0.021	0.0031	2.2e-11	0.011	0.0032	0.00083	0.023	0.0031	6.2e-13	T	G	0.0091	0.0266	0.732799
rs646776	1	T	C	-0.043	0.0033	1.3e-40	0.16	0.0033	0	0.013	0.0033	9.7e-05	T	C	0.017	0.0229	0.4569
rs6511720	19	T	G	0.024	0.0041	4.3e-09	-0.21	0.0043	0	-0.0064	0.0042	0.13	T	G	-0.0243	0.0309	0.4319
rs676210	2	A	G	0.06	0.003	4.2e-88	-0.039	0.0031	5.8e-35	-0.071	0.0031	4.9e-118	A	G	-0.0095	0.0212	0.653699
rs6818397	4	G	T	0.0077	0.0026	0.0031	-0.012	0.0027	6.1e-06	-0.021	0.0027	3.4e-15	G	T	0.0033	0.0209	0.8729
rs6831256	4	G	A	-0.0078	0.0026	0.0024	0.013	0.0027	2.3e-06	0.021	0.0026	1.5e-15	G	A	-0.003	0.0197	0.8792
rs6882076	5	C	T	-0.0016	0.0027	0.55	0.039	0.0027	7.4e-46	0.038	0.0027	1.2e-44	C	T	0.0369	0.02	0.0651403
rs7134375	12	A	C	0.021	0.0026	1.3e-15	0.0033	0.0027	0.21	-0.014	0.0026	2.2e-07	A	C	0.0036	0.0191	0.8492
rs7248104	19	A	G	0.012	0.0026	2.6e-06	-0.0023	0.0027	0.4	-0.02	0.0026	1.8e-14	A	G	-0.0233	0.0189	0.2185
rs731839	19	A	G	0.017	0.0027	2.7e-10	0.0012	0.0028	0.66	-0.015	0.0027	1.1e-08	A	G	-0.0224	0.0197	0.256
rs737337	19	C	T	-0.058	0.0042	1.4e-43	-0.016	0.0043	0.00026	0.0021	0.0043	0.62	C	T	-0.0051	0.0327	0.8758
rs7607980	2	C	T	0.05	0.0039	4.4e-37	-0.0041	0.004	0.32	-0.045	0.004	1.5e-29	C	T	-0.0242	0.0314	0.4407
rs7640978	3	T	C	-0.0039	0.0045	0.38	-0.033	0.0046	6.2e-13	-0.0036	0.0045	0.43	T	C	-0.016	0.0341	0.6383
rs9376090	6	C	T	-0.016	0.003	1.6e-07	-0.025	0.0032	1.5e-15	-0.003	0.0031	0.34	C	T	-0.0242	0.0199	0.2241
rs964184	11	C	G	0.11	0.0036	2.6e-217	-0.037	0.0037	1.1e-23	-0.25	0.0036	0	C	G	0.0171	0.0266	0.5209
rs9646133	14	T	G	0.0089	0.0027	0.0012	-0.019	0.0028	2.4e-11	-0.00043	0.0028	0.88	T	G	-0.0518	0.0216	0.0163399
rs9686661	5	T	C	-0.032	0.0033	5e-23	0.0095	0.0034	0.005	0.042	0.0033	2e-37	T	C	-0.0125	0.0277	0.652501
rs970548	10	C	A	0.026	0.003	2.9e-18	0.011	0.0031	0.00023	0.0025	0.003	0.41	C	A	0.0125	0.0208	0.5461
rs972283	7	G	A	-0.031	0.0026	1.7e-32	0.0065	0.0027	0.014	0.027	0.0026	6.4e-25	G	A	0.0048	0.0188	0.7977
rs9816226	3	T	A	0.028	0.0034	3.4e-16	0.0057	0.0035	0.11	0.0091	0.0034	0.0085	T	A	0.0222	0.0256	0.3866
rs998584	6	A	C	-0.026	0.0027	6e-22	0.0081	0.0028	0.0034	0.034	0.0027	1.2e-35	A	C	-0.0105	0.0189	0.5802
rs9989419	16	G	A	0.13	0.0026	0	-0.014	0.0027	2.8e-07	-0.019	0.0026	6e-13	G	A	0.0001	0.0194	0.9951

## Sheet: Table S10
Supplementary Table S10. Associations of HDL, LDL,TC,TG with female infertility in Univariable Mendelian randomization analysis
Data source	Exposure	Methods	nSNP	OR	OR (95%CI)	P-value
MVP	HDL cholesterol	MR Egger	81	1.09	1.09(0.885-1.330)	0.433
		Weighted median	81	1	1.00(0.832-1.202)	0.999
		IVW	81	1	1.00(0.887-1.128)	0.999
		Simple mode	81	0.93	0.93(0.657-1.316)	0.682
		Weighted mode	81	1.03	1.03(0.865-1.227)	0.738
	LDL cholesterol	MR Egger	61	1.14	1.14(0.972-1.346)	0.111
		Weighted median	61	1.11	1.11(0.946-1.299)	0.203
		IVW	61	1.13	1.13(1.001-1.269)	0.047
		Simple mode	61	0.99	0.99(0.738-1.330)	0.951
		Weighted mode	61	1.1	1.10(0.955-1.260)	0.198
	Total cholesterol	MR Egger	63	1.2	1.20(0.970-1.478)	0.099
		Weighted median	63	1.13	1.13(0.944-1.356)	0.181
		IVW	63	1.16	1.16(1.018-1.317)	0.025
		Simple mode	63	0.81	0.81(0.555-1.180)	0.276
		Weighted mode	63	1.15	1.15(0.982-1.346)	0.087
	Triglycerides	MR Egger	68	1.06	1.06(0.884-1.267)	0.538
		Weighted median	68	1.08	1.08(0.906-1.292)	0.386
		IVW	68	1.16	1.16(1.029-1.303)	0.015
		Simple mode	68	1.17	1.17(0.838-1.643)	0.355
		Weighted mode	68	1.09	1.09(0.935-1.279)	0.268
GLGC	HDL cholesterol	MR Egger	68	1.09616	1.10(0.899-1.337)	0.36768
		Weighted median	68	1.01136	1.01(0.850-1.204)	0.898844
		IVW	68	0.997771	1.00(0.896-1.111)	0.967637
		Simple mode	68	0.815683	0.82(0.595-1.118)	0.209295
		Weighted mode	68	1.01497	1.01(0.855-1.205)	0.865506
	LDL cholesterol	MR Egger	71	1.12835	1.13(0.985-1.292)	0.0854002
		Weighted median	71	1.08394	1.08(0.945-1.244)	0.250437
		IVW	71	1.10417	1.10(1.008-1.210)	0.0334586
		Simple mode	71	1.0493	1.05(0.791-1.392)	0.739475
		Weighted mode	71	1.08604	1.09(0.956-1.234)	0.210454
	Total cholesterol	MR Egger	71	1.10512	1.11(0.923-1.323)	0.280861
		Weighted median	71	1.13611	1.14(0.973-1.327)	0.107121
		IVW	71	1.135	1.14(1.024-1.258)	0.0158724
		Simple mode	71	1.20298	1.20(0.899-1.610)	0.217622
		Weighted mode	71	1.11103	1.11(0.940-1.313)	0.220868
	Triglycerides	MR Egger	43	1.02551	1.03(0.832-1.263)	0.814006
		Weighted median	43	1.0657	1.07(0.897-1.266)	0.468271
		IVW	43	1.09549	1.10(0.960-1.250)	0.174888
		Simple mode	43	1.06181	1.06(0.818-1.379)	0.655257
		Weighted mode	43	1.06181	1.06(0.897-1.257)	0.490588

[truncated: 5 more sheets: Table S11, Table S12, Table S13, Table S14, Table S15]
